# Supplementary material for: Oxygen enrichment protects against intestinal damage and gut microbiota disturbance in rats exposed to acute high-altitude hypoxia
Source: Front Microbiol. 2023 Oct 12;14:1268701. doi: 10.3389/fmicb.2023.1268701 (PMC10600524; doi:10.3389/fmicb.2023.1268701)
Supplement: Supplementary file 1 [file Table_1.XLS]

## Sheet: Sheet1
7000
NN		HH		HO
246.89	224.832	126.25	156.938	185.04	190.586
227.26	207.576	116.51	138.078	177.37	180.692
261.15	208.636	122.13	153.302	209.12	201.02
189.9		222.65		178.42
198.96		197.15		202.98
204.31		140.37		167.58
217.04		154.08		189.14
212.06		127.25		185.73
198.76		114.14		182.48
205.71		154.55		178.53
210.31		149.18		187.89
207.34		157.04		213.43
211.06		151.03		213.62
208.76		152.36		205.21
205.71		156.9		184.95
