# Supplementary material for: Oxygen enrichment protects against intestinal damage and gut microbiota disturbance in rats exposed to acute high-altitude hypoxia
Source: Front Microbiol. 2023 Oct 12;14:1268701. doi: 10.3389/fmicb.2023.1268701 (PMC10600524; doi:10.3389/fmicb.2023.1268701)
Supplement: Supplementary file 2 [file Table_2.XLS]

## Sheet: Sheet1
Time (h)	oxygen concentration (%)
0	20.9	20.9	21
1	28	28	28.1
2	28	28	28.1
3	28.1	28	28
4	28	27.9	28
5	28	28.1	28.1
6	28.2	28	28.2
7	28	28.1	28
8	27.9	28	28.1
9	28	27.9	28
10	27.7	27.8	27.9
11	27.9	27.9	28
12	28	28	28.1
