# Supplementary material for: Oxygen enrichment protects against intestinal damage and gut microbiota disturbance in rats exposed to acute high-altitude hypoxia
Source: Front Microbiol. 2023 Oct 12;14:1268701. doi: 10.3389/fmicb.2023.1268701 (PMC10600524; doi:10.3389/fmicb.2023.1268701)
Supplement: Supplementary file 3 [file Table_3.XLS]

## Sheet: Sheet1
7000
NN		HH		HO
36	35.2	15	12.6	22	27.8
39	41.25	10	11.4	28	26.2
28	35.8	13	13.8	30	28.4
39		18		31
34		7		28
30		14		26
39		10		24
42		9		29
		15		26
54		9		26
37		11		30
32		14		29
39		12		32
33		16		27
38		16		24
