# Supplementary material for: Oxygen enrichment protects against intestinal damage and gut microbiota disturbance in rats exposed to acute high-altitude hypoxia
Source: Front Microbiol. 2023 Oct 12;14:1268701. doi: 10.3389/fmicb.2023.1268701 (PMC10600524; doi:10.3389/fmicb.2023.1268701)
Supplement: Supplementary file 4 [file Table_4.XLSX]

## Sheet: Sheet1
Sample Name	Raw Reads	Clean Reads	Raw Tags	Clean Tags	Effective Tags	OTUs
NN-1	118285	118182	116373	115746	93742	1038
NN-2	53453	53409	52615	52354	43412	661
NN-3	124762	124652	123041	122516	96496	1069
NN-4	103397	103313	101876	101437	82305	974
NN-5	101208	101118	99679	99241	77033	1040
NN-6	108145	108049	106599	106065	82894	1072
HH-1	100467	100383	98991	98504	77597	1056
HH-2	127817	127714	125908	125363	95913	1268
HH-3	133451	133331	131141	130419	100847	1313
HH-4	120236	120124	118288	117634	90634	1189
HH-5	117966	117853	116178	115667	92060	1029
HH-6	106527	106436	105130	104689	84168	918
HO-1	123462	123370	121845	121203	101780	936
HO-2	116342	116280	114695	114076	93335	1121
HO-3	66981	66916	65924	65577	53251	841
HO-4	121492	121398	119871	119279	94453	1101
HO-5	129862	129761	128059	127494	100632	1106
HO-6	127642	127555	125773	125124	98404	1228
			1971986	1962388	1558956	18960
			109555	109022	86609	1053
			20883	20779	15990	155
			109555±20883	109022±20779	86609±15990	1053±155
